# Supplementary material for: Machine Learning-Based Accurate Full-Sib Family Assignment in Sturgeon Using Whole-Genome Sequencing Data
Source: Int J Mol Sci. 2026 May 14;27(10):4359. doi: 10.3390/ijms27104359 (PMC13206920; doi:10.3390/ijms27104359)
Supplement: Supplementary file 1 [file ijms-27-04359-s001.zip]

Archive with 6 entries (6 files):
- Supplementary table 1.xlsx
- Supplementary table 2.xlsx
- Supplementary table 3.xlsx
- Supplementary table 4.xlsx
- Supplementary table 5.xlsx
- Supplementary table 6.xlsx
