# Supplementary material for: Machine Learning-Based Accurate Full-Sib Family Assignment in Sturgeon Using Whole-Genome Sequencing Data
Source: Int J Mol Sci. 2026 May 14;27(10):4359. doi: 10.3390/ijms27104359 (PMC13206920; doi:10.3390/ijms27104359)
Supplement: Supplementary file 1 [file ijms-27-04359-s001.zip › Supplementary table 1.xlsx]

## Sheet: Sup. Table 1
Supplementary Table 1. Impact of training set size on accuracy
nSNP	Model	nIND	Accuracy
10000	RF	3	99.16% ± 0.28%
10000	KNN	3	99.58% ± 0.20%
10000	NB	3	99.64% ± 0.25%
10000	SVM	3	99.92% ± 0.10%
10000	XGB	3	90.46% ± 1.13%
1000	RF	3	98.49% ± 0.38%
1000	KNN	3	99.12% ± 0.39%
1000	NB	3	99.19% ± 0.37%
1000	SVM	3	99.81% ± 0.25%
1000	XGB	3	85.09% ± 1.23%
200	NB	3	96.40% ± 1.15%
200	KNN	3	97.41% ± 0.73%
200	RF	3	97.07% ± 0.59%
200	SVM	3	99.40% ± 0.25%
200	XGB	3	78.36% ± 2.44%
500	NB	3	98.59% ± 0.50%
500	KNN	3	98.97% ± 0.41%
500	RF	3	98.62% ± 0.43%
500	SVM	3	99.77% ± 0.20%
500	XGB	3	82.86% ± 2.37%
10000	RF	4	99.70% ± 0.25%
10000	KNN	4	99.97% ± 0.05%
10000	NB	4	99.93% ± 0.11%
10000	SVM	4	99.96% ± 0.07%
10000	XGB	4	93.36% ± 1.13%
1000	RF	4	99.60% ± 0.26%
1000	KNN	4	99.91% ± 0.12%
1000	NB	4	99.79% ± 0.21%
1000	SVM	4	99.95% ± 0.11%
1000	XGB	4	91.14% ± 0.73%
200	NB	4	99.00% ± 0.44%
200	KNN	4	99.36% ± 0.31%
200	RF	4	98.76% ± 0.42%
200	SVM	4	99.79% ± 0.21%
200	XGB	4	86.63% ± 1.60%
500	NB	4	99.90% ± 0.13%
500	KNN	4	99.88% ± 0.12%
500	RF	4	99.49% ± 0.42%
500	SVM	4	99.95% ± 0.07%
500	XGB	4	89.95% ± 1.78%
10000	RF	5	99.87% ± 0.13%
10000	KNN	5	99.96% ± 0.07%
10000	NB	5	100.00% ± 0.00%
10000	SVM	5	99.93% ± 0.09%
10000	XGB	5	96.79% ± 0.87%
1000	RF	5	99.83% ± 0.16%
1000	KNN	5	99.96% ± 0.05%
1000	NB	5	99.99% ± 0.03%
1000	SVM	5	99.97% ± 0.07%
1000	XGB	5	95.61% ± 0.79%
200	NB	5	99.74% ± 0.33%
200	KNN	5	99.73% ± 0.19%
200	RF	5	99.49% ± 0.28%
200	SVM	5	99.94% ± 0.13%
200	XGB	5	92.06% ± 1.34%
500	NB	5	99.99% ± 0.03%
500	KNN	5	99.94% ± 0.11%
500	RF	5	99.77% ± 0.21%
500	SVM	5	99.99% ± 0.03%
500	XGB	5	93.71% ± 1.78%
10000	RF	6	99.97% ± 0.07%
10000	KNN	6	99.94% ± 0.13%
10000	NB	6	99.99% ± 0.03%
10000	SVM	6	99.94% ± 0.16%
10000	XGB	6	98.38% ± 1.01%
1000	RF	6	99.98% ± 0.04%
1000	KNN	6	99.97% ± 0.05%
1000	NB	6	100.00% ± 0.00%
1000	SVM	6	99.97% ± 0.09%
1000	XGB	6	97.58% ± 1.06%
200	NB	6	99.96% ± 0.07%
200	KNN	6	99.87% ± 0.12%
200	RF	6	99.70% ± 0.12%
200	SVM	6	99.94% ± 0.10%
200	XGB	6	95.19% ± 1.36%
500	NB	6	100.00% ± 0.00%
500	KNN	6	99.96% ± 0.07%
500	RF	6	99.92% ± 0.12%
500	SVM	6	99.98% ± 0.06%
500	XGB	6	97.26% ± 0.66%
10000	RF	8	99.98% ± 0.04%
10000	KNN	8	100.00% ± 0.00%
10000	NB	8	100.00% ± 0.00%
10000	SVM	8	99.99% ± 0.03%
10000	XGB	8	99.61% ± 0.29%
1000	RF	8	99.97% ± 0.07%
1000	KNN	8	99.98% ± 0.06%
1000	NB	8	100.00% ± 0.00%
1000	SVM	8	99.99% ± 0.03%
1000	XGB	8	99.46% ± 0.14%
200	NB	8	100.00% ± 0.00%
200	KNN	8	99.98% ± 0.04%
200	RF	8	99.92% ± 0.09%
200	SVM	8	99.96% ± 0.07%
200	XGB	8	97.88% ± 0.70%
500	NB	8	100.00% ± 0.00%
500	KNN	8	99.98% ± 0.04%
500	RF	8	99.98% ± 0.04%
500	SVM	8	100.00% ± 0.00%
500	XGB	8	99.16% ± 0.52%
10000	RF	10	100.00% ± 0.00%
10000	KNN	10	99.99% ± 0.03%
10000	NB	10	100.00% ± 0.00%
10000	SVM	10	100.00% ± 0.00%
10000	XGB	10	99.88% ± 0.15%
1000	RF	10	100.00% ± 0.00%
1000	KNN	10	99.99% ± 0.03%
1000	NB	10	100.00% ± 0.00%
1000	SVM	10	100.00% ± 0.00%
1000	XGB	10	99.73% ± 0.23%
200	NB	10	100.00% ± 0.00%
200	KNN	10	99.96% ± 0.08%
200	RF	10	99.98% ± 0.04%
200	SVM	10	99.99% ± 0.03%
200	XGB	10	99.24% ± 0.44%
500	NB	10	100.00% ± 0.00%
500	KNN	10	99.99% ± 0.03%
500	RF	10	100.00% ± 0.00%
500	SVM	10	100.00% ± 0.00%
500	XGB	10	99.82% ± 0.18%
10000	RF	15	100.00% ± 0.00%
10000	KNN	15	99.98% ± 0.04%
10000	NB	15	100.00% ± 0.00%
10000	SVM	15	100.00% ± 0.00%
10000	XGB	15	100.00% ± 0.00%
1000	RF	15	100.00% ± 0.00%
1000	KNN	15	100.00% ± 0.00%
1000	NB	15	100.00% ± 0.00%
1000	SVM	15	100.00% ± 0.00%
1000	XGB	15	99.95% ± 0.07%
200	NB	15	100.00% ± 0.00%
200	KNN	15	99.99% ± 0.03%
200	RF	15	100.00% ± 0.00%
200	SVM	15	100.00% ± 0.00%
200	XGB	15	99.66% ± 0.29%
500	NB	15	100.00% ± 0.00%
500	KNN	15	100.00% ± 0.00%
500	RF	15	100.00% ± 0.00%
500	SVM	15	99.99% ± 0.03%
500	XGB	15	99.98% ± 0.04%
10000	RF	20	100.00% ± 0.00%
10000	KNN	20	99.99% ± 0.03%
10000	NB	20	100.00% ± 0.00%
10000	SVM	20	100.00% ± 0.00%
10000	XGB	20	100.00% ± 0.00%
1000	RF	20	100.00% ± 0.00%
1000	KNN	20	100.00% ± 0.00%
1000	NB	20	100.00% ± 0.00%
1000	SVM	20	100.00% ± 0.00%
1000	XGB	20	99.97% ± 0.05%
200	NB	20	100.00% ± 0.00%
200	KNN	20	100.00% ± 0.00%
200	RF	20	100.00% ± 0.00%
200	SVM	20	100.00% ± 0.00%
200	XGB	20	99.93% ± 0.13%
500	NB	20	100.00% ± 0.00%
500	KNN	20	100.00% ± 0.00%
500	RF	20	100.00% ± 0.00%
500	SVM	20	100.00% ± 0.00%
500	XGB	20	99.98% ± 0.06%
10000	RF	30	100.00% ± 0.00%
10000	KNN	30	100.00% ± 0.00%
10000	NB	30	100.00% ± 0.00%
10000	SVM	30	100.00% ± 0.00%
10000	XGB	30	100.00% ± 0.00%
1000	RF	30	100.00% ± 0.00%
1000	KNN	30	100.00% ± 0.00%
1000	NB	30	100.00% ± 0.00%
1000	SVM	30	100.00% ± 0.00%
1000	XGB	30	100.00% ± 0.00%
200	NB	30	100.00% ± 0.00%
200	KNN	30	99.99% ± 0.03%
200	RF	30	100.00% ± 0.00%
200	SVM	30	100.00% ± 0.00%
200	XGB	30	99.98% ± 0.04%
500	NB	30	100.00% ± 0.00%
500	KNN	30	100.00% ± 0.00%
500	RF	30	100.00% ± 0.00%
500	SVM	30	100.00% ± 0.00%
500	XGB	30	99.99% ± 0.03%
10000	RF	40	100.00% ± 0.00%
10000	KNN	40	100.00% ± 0.00%
10000	NB	40	100.00% ± 0.00%
10000	SVM	40	100.00% ± 0.00%
10000	XGB	40	100.00% ± 0.00%
1000	RF	40	100.00% ± 0.00%
1000	KNN	40	100.00% ± 0.00%
1000	NB	40	100.00% ± 0.00%
1000	SVM	40	100.00% ± 0.00%
1000	XGB	40	100.00% ± 0.00%
200	NB	40	100.00% ± 0.00%
200	KNN	40	100.00% ± 0.00%
200	RF	40	100.00% ± 0.00%
200	SVM	40	100.00% ± 0.00%
200	XGB	40	99.99% ± 0.03%
500	NB	40	100.00% ± 0.00%
500	KNN	40	99.99% ± 0.03%
500	RF	40	100.00% ± 0.00%
500	SVM	40	100.00% ± 0.00%
500	XGB	40	100.00% ± 0.00%
10000	RF	50	100.00% ± 0.00%
10000	KNN	50	100.00% ± 0.00%
10000	NB	50	100.00% ± 0.00%
10000	SVM	50	100.00% ± 0.00%
10000	XGB	50	100.00% ± 0.00%
1000	RF	50	100.00% ± 0.00%
1000	KNN	50	100.00% ± 0.00%
1000	NB	50	100.00% ± 0.00%
1000	SVM	50	100.00% ± 0.00%
1000	XGB	50	100.00% ± 0.00%
200	NB	50	100.00% ± 0.00%
200	KNN	50	100.00% ± 0.00%
200	RF	50	100.00% ± 0.00%
200	SVM	50	100.00% ± 0.00%
200	XGB	50	100.00% ± 0.00%
500	NB	50	100.00% ± 0.00%
500	KNN	50	100.00% ± 0.00%
500	RF	50	100.00% ± 0.00%
500	SVM	50	100.00% ± 0.00%
500	XGB	50	100.00% ± 0.00%
Note: RF: random forest; KNN: K-nearest neighbors; XGBoost: extreme gradient boosting; NB: naive bayes; SVM: support vector machine; nSNP: number of SNPs; nIND; number of individuals per family.
