# Supplementary material for: Machine Learning-Based Accurate Full-Sib Family Assignment in Sturgeon Using Whole-Genome Sequencing Data
Source: Int J Mol Sci. 2026 May 14;27(10):4359. doi: 10.3390/ijms27104359 (PMC13206920; doi:10.3390/ijms27104359)
Supplement: Supplementary file 1 [file ijms-27-04359-s001.zip › Supplementary table 2.xlsx]

## Sheet: Sup. Table 2
Supplementary Table 2. Impact of hyperparameter optimization on accuracy
nSNP	Model	nIND	Parameter	Accuracy
10000	SVM	5	grid search CV	99.93% ± 0.09%
10000	XGB	5	grid search CV	96.63% ± 0.85%
10000	RF	5	grid search CV	99.76% ± 0.21%
10000	KNN	5	grid search CV	99.89% ± 0.10%
10000	NB	5	grid search CV	100.00% ± 0.00%
10000	RF	5	default parameter	99.87% ± 0.13%
10000	KNN	5	default parameter	99.96% ± 0.07%
10000	NB	5	default parameter	100.00% ± 0.00%
10000	SVM	5	default parameter	99.93% ± 0.09%
10000	XGB	5	default parameter	96.79% ± 0.87%
1000	RF	5	default parameter	99.83% ± 0.16%
1000	KNN	5	default parameter	99.96% ± 0.05%
1000	NB	5	default parameter	99.99% ± 0.03%
1000	SVM	5	default parameter	99.97% ± 0.07%
1000	XGB	5	default parameter	95.61% ± 0.79%
1000	RF	5	grid search CV	99.84% ± 0.15%
1000	KNN	5	grid search CV	99.82% ± 0.21%
1000	XGB	5	grid search CV	95.71% ± 0.83%
1000	NB	5	grid search CV	99.99% ± 0.03%
1000	SVM	5	grid search CV	99.96% ± 0.07%
200	NB	5	default parameter	99.74% ± 0.33%
200	KNN	5	default parameter	99.73% ± 0.19%
200	RF	5	default parameter	99.49% ± 0.28%
200	SVM	5	default parameter	99.94% ± 0.13%
200	XGB	5	default parameter	92.06% ± 1.34%
200	NB	5	grid search CV	99.74% ± 0.33%
200	KNN	5	grid search CV	99.79% ± 0.16%
200	RF	5	grid search CV	99.77% ± 0.24%
200	SVM	5	grid search CV	99.94% ± 0.13%
200	XGB	5	grid search CV	92.23% ± 1.49%
500	NB	5	default parameter	99.99% ± 0.03%
500	KNN	5	default parameter	99.94% ± 0.11%
500	RF	5	default parameter	99.77% ± 0.21%
500	SVM	5	default parameter	99.99% ± 0.03%
500	XGB	5	default parameter	93.71% ± 1.78%
500	SVM	5	grid search CV	99.99% ± 0.03%
500	RF	5	grid search CV	99.86% ± 0.13%
500	KNN	5	grid search CV	99.89% ± 0.13%
500	XGB	5	grid search CV	94.01% ± 1.47%
500	NB	5	grid search CV	99.99% ± 0.03%
10000	SVM	6	grid search CV	99.94% ± 0.16%
10000	XGB	6	grid search CV	96.99% ± 0.98%
10000	RF	6	grid search CV	99.94% ± 0.08%
10000	KNN	6	grid search CV	99.91% ± 0.10%
10000	NB	6	grid search CV	99.99% ± 0.03%
10000	RF	6	default parameter	99.97% ± 0.07%
10000	KNN	6	default parameter	99.94% ± 0.13%
10000	NB	6	default parameter	99.99% ± 0.03%
10000	SVM	6	default parameter	99.94% ± 0.16%
10000	XGB	6	default parameter	98.38% ± 1.01%
1000	RF	6	default parameter	99.98% ± 0.04%
1000	KNN	6	default parameter	99.97% ± 0.05%
1000	NB	6	default parameter	100.00% ± 0.00%
1000	SVM	6	default parameter	99.97% ± 0.09%
1000	XGB	6	default parameter	97.58% ± 1.06%
1000	RF	6	grid search CV	99.96% ± 0.05%
1000	KNN	6	grid search CV	99.94% ± 0.10%
1000	XGB	6	grid search CV	97.43% ± 1.09%
1000	NB	6	grid search CV	100.00% ± 0.00%
1000	SVM	6	grid search CV	99.97% ± 0.09%
200	NB	6	default parameter	99.96% ± 0.07%
200	KNN	6	default parameter	99.87% ± 0.12%
200	RF	6	default parameter	99.70% ± 0.12%
200	SVM	6	default parameter	99.94% ± 0.10%
200	XGB	6	default parameter	95.19% ± 1.36%
200	NB	6	grid search CV	99.96% ± 0.07%
200	KNN	6	grid search CV	99.87% ± 0.14%
200	RF	6	grid search CV	99.86% ± 0.12%
200	SVM	6	grid search CV	99.94% ± 0.10%
200	XGB	6	grid search CV	95.09% ± 1.35%
500	NB	6	default parameter	100.00% ± 0.00%
500	KNN	6	default parameter	99.96% ± 0.07%
500	RF	6	default parameter	99.92% ± 0.12%
500	SVM	6	default parameter	99.98% ± 0.06%
500	XGB	6	default parameter	97.26% ± 0.66%
500	SVM	6	grid search CV	99.98% ± 0.06%
500	RF	6	grid search CV	99.97% ± 0.05%
500	KNN	6	grid search CV	99.93% ± 0.08%
500	XGB	6	grid search CV	97.21% ± 0.75%
500	NB	6	grid search CV	100.00% ± 0.00%
10000	SVM	8	grid search CV	99.99% ± 0.03%
10000	XGB	8	grid search CV	99.63% ± 0.30%
10000	RF	8	grid search CV	99.97% ± 0.07%
10000	KNN	8	grid search CV	99.97% ± 0.05%
10000	NB	8	grid search CV	100.00% ± 0.00%
10000	RF	8	default parameter	99.98% ± 0.04%
10000	KNN	8	default parameter	100.00% ± 0.00%
10000	NB	8	default parameter	100.00% ± 0.00%
10000	SVM	8	default parameter	99.99% ± 0.03%
10000	XGB	8	default parameter	99.61% ± 0.29%
1000	RF	8	default parameter	99.97% ± 0.07%
1000	KNN	8	default parameter	99.98% ± 0.06%
1000	NB	8	default parameter	100.00% ± 0.00%
1000	SVM	8	default parameter	99.99% ± 0.03%
1000	XGB	8	default parameter	99.46% ± 0.14%
1000	RF	8	grid search CV	99.98% ± 0.04%
1000	KNN	8	grid search CV	99.97% ± 0.07%
1000	XGB	8	grid search CV	99.41% ± 0.37%
1000	NB	8	grid search CV	100.00% ± 0.00%
1000	SVM	8	grid search CV	99.99% ± 0.03%
200	NB	8	default parameter	100.00% ± 0.00%
200	KNN	8	default parameter	99.98% ± 0.04%
200	RF	8	default parameter	99.92% ± 0.09%
200	SVM	8	default parameter	99.96% ± 0.07%
200	XGB	8	default parameter	97.88% ± 0.70%
200	NB	8	grid search CV	100.00% ± 0.00%
200	KNN	8	grid search CV	99.96% ± 0.07%
200	RF	8	grid search CV	99.89% ± 0.12%
200	SVM	8	grid search CV	99.97% ± 0.07%
200	XGB	8	grid search CV	98.03% ± 0.78%
500	NB	8	default parameter	100.00% ± 0.00%
500	KNN	8	default parameter	99.98% ± 0.04%
500	RF	8	default parameter	99.98% ± 0.04%
500	SVM	8	default parameter	100.00% ± 0.00%
500	XGB	8	default parameter	99.16% ± 0.52%
500	SVM	8	grid search CV	100.00% ± 0.00%
500	RF	8	grid search CV	99.96% ± 0.07%
500	KNN	8	grid search CV	99.96% ± 0.07%
500	XGB	8	grid search CV	99.05% ± 0.53%
500	NB	8	grid search CV	100.00% ± 0.00%
10000	SVM	10	grid search CV	100.00% ± 0.00%
10000	XGB	10	grid search CV	99.82% ± 0.21%
10000	RF	10	grid search CV	99.97% ± 0.05%
10000	KNN	10	grid search CV	99.98% ± 0.04%
10000	NB	10	grid search CV	100.00% ± 0.00%
10000	RF	10	default parameter	100.00% ± 0.00%
10000	KNN	10	default parameter	99.99% ± 0.03%
10000	NB	10	default parameter	100.00% ± 0.00%
10000	SVM	10	default parameter	100.00% ± 0.00%
10000	XGB	10	default parameter	99.88% ± 0.15%
1000	RF	10	default parameter	100.00% ± 0.00%
1000	KNN	10	default parameter	99.99% ± 0.03%
1000	NB	10	default parameter	100.00% ± 0.00%
1000	SVM	10	default parameter	100.00% ± 0.00%
1000	XGB	10	default parameter	99.73% ± 0.23%
1000	RF	10	grid search CV	99.96% ± 0.07%
1000	KNN	10	grid search CV	99.99% ± 0.03%
1000	XGB	10	grid search CV	99.70% ± 0.14%
1000	NB	10	grid search CV	100.00% ± 0.00%
1000	SVM	10	grid search CV	100.00% ± 0.00%
200	NB	10	default parameter	100.00% ± 0.00%
200	KNN	10	default parameter	99.96% ± 0.08%
200	RF	10	default parameter	99.98% ± 0.04%
200	SVM	10	default parameter	99.99% ± 0.03%
200	XGB	10	default parameter	99.24% ± 0.44%
200	NB	10	grid search CV	100.00% ± 0.00%
200	KNN	10	grid search CV	99.93% ± 0.09%
200	RF	10	grid search CV	99.93% ± 0.09%
200	SVM	10	grid search CV	99.97% ± 0.09%
200	XGB	10	grid search CV	99.12% ± 0.44%
500	NB	10	default parameter	100.00% ± 0.00%
500	KNN	10	default parameter	99.99% ± 0.03%
500	RF	10	default parameter	100.00% ± 0.00%
500	SVM	10	default parameter	100.00% ± 0.00%
500	XGB	10	default parameter	99.82% ± 0.18%
500	SVM	10	grid search CV	100.00% ± 0.00%
500	RF	10	grid search CV	99.96% ± 0.05%
500	KNN	10	grid search CV	99.98% ± 0.04%
500	XGB	10	grid search CV	99.83% ± 0.17%
500	NB	10	grid search CV	100.00% ± 0.00%
10000	SVM	15	grid search CV	100.00% ± 0.00%
10000	XGB	15	grid search CV	99.97% ± 0.09%
10000	RF	15	grid search CV	99.95% ± 0.05%
10000	KNN	15	grid search CV	99.99% ± 0.03%
10000	NB	15	grid search CV	100.00% ± 0.00%
10000	RF	15	default parameter	100.00% ± 0.00%
10000	KNN	15	default parameter	99.98% ± 0.04%
10000	NB	15	default parameter	100.00% ± 0.00%
10000	SVM	15	default parameter	100.00% ± 0.00%
10000	XGB	15	default parameter	100.00% ± 0.00%
1000	RF	15	default parameter	100.00% ± 0.00%
1000	KNN	15	default parameter	100.00% ± 0.00%
1000	NB	15	default parameter	100.00% ± 0.00%
1000	SVM	15	default parameter	100.00% ± 0.00%
1000	XGB	15	default parameter	99.95% ± 0.07%
1000	RF	15	grid search CV	99.97% ± 0.05%
1000	KNN	15	grid search CV	100.00% ± 0.00%
1000	XGB	15	grid search CV	99.95% ± 0.10%
1000	NB	15	grid search CV	100.00% ± 0.00%
1000	SVM	15	grid search CV	100.00% ± 0.00%
200	NB	15	default parameter	100.00% ± 0.00%
200	KNN	15	default parameter	99.99% ± 0.03%
200	RF	15	default parameter	100.00% ± 0.00%
200	SVM	15	default parameter	100.00% ± 0.00%
200	XGB	15	default parameter	99.66% ± 0.29%
200	NB	15	grid search CV	100.00% ± 0.00%
200	KNN	15	grid search CV	99.98% ± 0.04%
200	RF	15	grid search CV	99.96% ± 0.05%
200	SVM	15	grid search CV	100.00% ± 0.00%
200	XGB	15	grid search CV	99.69% ± 0.30%
500	NB	15	default parameter	100.00% ± 0.00%
500	KNN	15	default parameter	100.00% ± 0.00%
500	RF	15	default parameter	100.00% ± 0.00%
500	SVM	15	default parameter	99.99% ± 0.03%
500	XGB	15	default parameter	99.98% ± 0.04%
500	SVM	15	grid search CV	99.99% ± 0.03%
500	RF	15	grid search CV	99.98% ± 0.04%
500	KNN	15	grid search CV	99.98% ± 0.04%
500	XGB	15	grid search CV	99.97% ± 0.05%
500	NB	15	grid search CV	100.00% ± 0.00%
10000	SVM	20	grid search CV	100.00% ± 0.00%
10000	XGB	20	grid search CV	100.00% ± 0.00%
10000	RF	20	grid search CV	99.96% ± 0.05%
10000	KNN	20	grid search CV	100.00% ± 0.00%
10000	NB	20	grid search CV	100.00% ± 0.00%
10000	RF	20	default parameter	100.00% ± 0.00%
10000	KNN	20	default parameter	99.99% ± 0.03%
10000	NB	20	default parameter	100.00% ± 0.00%
10000	SVM	20	default parameter	100.00% ± 0.00%
10000	XGB	20	default parameter	100.00% ± 0.00%
1000	RF	20	default parameter	100.00% ± 0.00%
1000	KNN	20	default parameter	100.00% ± 0.00%
1000	NB	20	default parameter	100.00% ± 0.00%
1000	SVM	20	default parameter	100.00% ± 0.00%
1000	XGB	20	default parameter	99.97% ± 0.05%
1000	RF	20	grid search CV	99.98% ± 0.04%
1000	KNN	20	grid search CV	100.00% ± 0.00%
1000	XGB	20	grid search CV	99.91% ± 0.22%
1000	NB	20	grid search CV	100.00% ± 0.00%
1000	SVM	20	grid search CV	100.00% ± 0.00%
200	NB	20	default parameter	100.00% ± 0.00%
200	KNN	20	default parameter	100.00% ± 0.00%
200	RF	20	default parameter	100.00% ± 0.00%
200	SVM	20	default parameter	100.00% ± 0.00%
200	XGB	20	default parameter	99.93% ± 0.13%
200	NB	20	grid search CV	100.00% ± 0.00%
200	KNN	20	grid search CV	99.97% ± 0.07%
200	RF	20	grid search CV	99.97% ± 0.07%
200	SVM	20	grid search CV	100.00% ± 0.00%
200	XGB	20	grid search CV	99.90% ± 0.14%
500	NB	20	default parameter	100.00% ± 0.00%
500	KNN	20	default parameter	100.00% ± 0.00%
500	RF	20	default parameter	100.00% ± 0.00%
500	SVM	20	default parameter	100.00% ± 0.00%
500	XGB	20	default parameter	99.98% ± 0.06%
500	SVM	20	grid search CV	100.00% ± 0.00%
500	RF	20	grid search CV	99.98% ± 0.06%
500	KNN	20	grid search CV	99.99% ± 0.03%
500	XGB	20	grid search CV	99.96% ± 0.10%
500	NB	20	grid search CV	100.00% ± 0.00%
10000	SVM	30	grid search CV	100.00% ± 0.00%
10000	XGB	30	grid search CV	99.96% ± 0.05%
10000	RF	30	grid search CV	99.98% ± 0.04%
10000	KNN	30	grid search CV	99.99% ± 0.03%
10000	NB	30	grid search CV	100.00% ± 0.00%
10000	RF	30	default parameter	100.00% ± 0.00%
10000	KNN	30	default parameter	100.00% ± 0.00%
10000	NB	30	default parameter	100.00% ± 0.00%
10000	SVM	30	default parameter	100.00% ± 0.00%
10000	XGB	30	default parameter	100.00% ± 0.00%
1000	RF	30	default parameter	100.00% ± 0.00%
1000	KNN	30	default parameter	100.00% ± 0.00%
1000	NB	30	default parameter	100.00% ± 0.00%
1000	SVM	30	default parameter	100.00% ± 0.00%
1000	XGB	30	default parameter	100.00% ± 0.00%
1000	RF	30	grid search CV	99.98% ± 0.06%
1000	KNN	30	grid search CV	99.99% ± 0.03%
1000	XGB	30	grid search CV	99.99% ± 0.03%
1000	NB	30	grid search CV	100.00% ± 0.00%
1000	SVM	30	grid search CV	100.00% ± 0.00%
200	NB	30	default parameter	100.00% ± 0.00%
200	KNN	30	default parameter	99.99% ± 0.03%
200	RF	30	default parameter	100.00% ± 0.00%
200	SVM	30	default parameter	100.00% ± 0.00%
200	XGB	30	default parameter	99.98% ± 0.04%
200	NB	30	grid search CV	100.00% ± 0.00%
200	KNN	30	grid search CV	99.99% ± 0.03%
200	RF	30	grid search CV	99.97% ± 0.07%
200	SVM	30	grid search CV	100.00% ± 0.00%
200	XGB	30	grid search CV	99.98% ± 0.04%
500	NB	30	default parameter	100.00% ± 0.00%
500	KNN	30	default parameter	100.00% ± 0.00%
500	RF	30	default parameter	100.00% ± 0.00%
500	SVM	30	default parameter	100.00% ± 0.00%
500	XGB	30	default parameter	99.99% ± 0.03%
500	SVM	30	grid search CV	100.00% ± 0.00%
500	RF	30	grid search CV	99.99% ± 0.03%
500	KNN	30	grid search CV	99.99% ± 0.03%
500	XGB	30	grid search CV	99.94% ± 0.11%
500	NB	30	grid search CV	100.00% ± 0.00%
10000	SVM	40	grid search CV	100.00% ± 0.00%
10000	XGB	40	grid search CV	100.00% ± 0.00%
10000	RF	40	grid search CV	99.98% ± 0.06%
10000	KNN	40	grid search CV	100.00% ± 0.00%
10000	NB	40	grid search CV	100.00% ± 0.00%
10000	RF	40	default parameter	100.00% ± 0.00%
10000	KNN	40	default parameter	100.00% ± 0.00%
10000	NB	40	default parameter	100.00% ± 0.00%
10000	SVM	40	default parameter	100.00% ± 0.00%
10000	XGB	40	default parameter	100.00% ± 0.00%
1000	RF	40	default parameter	100.00% ± 0.00%
1000	KNN	40	default parameter	100.00% ± 0.00%
1000	NB	40	default parameter	100.00% ± 0.00%
1000	SVM	40	default parameter	100.00% ± 0.00%
1000	XGB	40	default parameter	100.00% ± 0.00%
1000	RF	40	grid search CV	99.98% ± 0.06%
1000	KNN	40	grid search CV	100.00% ± 0.00%
1000	XGB	40	grid search CV	99.99% ± 0.03%
1000	NB	40	grid search CV	100.00% ± 0.00%
1000	SVM	40	grid search CV	100.00% ± 0.00%
200	NB	40	default parameter	100.00% ± 0.00%
200	KNN	40	default parameter	100.00% ± 0.00%
200	RF	40	default parameter	100.00% ± 0.00%
200	SVM	40	default parameter	100.00% ± 0.00%
200	XGB	40	default parameter	99.99% ± 0.03%
200	NB	40	grid search CV	100.00% ± 0.00%
200	KNN	40	grid search CV	99.99% ± 0.03%
200	RF	40	grid search CV	99.96% ± 0.07%
200	SVM	40	grid search CV	100.00% ± 0.00%
200	XGB	40	grid search CV	99.98% ± 0.06%
500	NB	40	default parameter	100.00% ± 0.00%
500	KNN	40	default parameter	99.99% ± 0.03%
500	RF	40	default parameter	100.00% ± 0.00%
500	SVM	40	default parameter	100.00% ± 0.00%
500	XGB	40	default parameter	100.00% ± 0.00%
500	SVM	40	grid search CV	100.00% ± 0.00%
500	RF	40	grid search CV	99.98% ± 0.04%
500	KNN	40	grid search CV	99.98% ± 0.04%
500	XGB	40	grid search CV	100.00% ± 0.00%
500	NB	40	grid search CV	100.00% ± 0.00%
10000	SVM	50	grid search CV	100.00% ± 0.00%
10000	XGB	50	grid search CV	99.99% ± 0.03%
10000	RF	50	grid search CV	99.99% ± 0.03%
10000	KNN	50	grid search CV	99.99% ± 0.03%
10000	NB	50	grid search CV	100.00% ± 0.00%
10000	RF	50	default parameter	100.00% ± 0.00%
10000	KNN	50	default parameter	100.00% ± 0.00%
10000	NB	50	default parameter	100.00% ± 0.00%
10000	SVM	50	default parameter	100.00% ± 0.00%
10000	XGB	50	default parameter	100.00% ± 0.00%
1000	RF	50	default parameter	100.00% ± 0.00%
1000	KNN	50	default parameter	100.00% ± 0.00%
1000	NB	50	default parameter	100.00% ± 0.00%
1000	SVM	50	default parameter	100.00% ± 0.00%
1000	XGB	50	default parameter	100.00% ± 0.00%
1000	RF	50	grid search CV	100.00% ± 0.00%
1000	KNN	50	grid search CV	100.00% ± 0.00%
1000	XGB	50	grid search CV	99.99% ± 0.03%
1000	NB	50	grid search CV	100.00% ± 0.00%
1000	SVM	50	grid search CV	100.00% ± 0.00%
200	NB	50	default parameter	100.00% ± 0.00%
200	KNN	50	default parameter	100.00% ± 0.00%
200	RF	50	default parameter	100.00% ± 0.00%
200	SVM	50	default parameter	100.00% ± 0.00%
200	XGB	50	default parameter	100.00% ± 0.00%
200	NB	50	grid search CV	100.00% ± 0.00%
200	KNN	50	grid search CV	100.00% ± 0.00%
200	RF	50	grid search CV	99.98% ± 0.06%
200	SVM	50	grid search CV	100.00% ± 0.00%
200	XGB	50	grid search CV	99.99% ± 0.03%
500	NB	50	default parameter	100.00% ± 0.00%
500	KNN	50	default parameter	100.00% ± 0.00%
500	RF	50	default parameter	100.00% ± 0.00%
500	SVM	50	default parameter	100.00% ± 0.00%
500	XGB	50	default parameter	100.00% ± 0.00%
500	SVM	50	grid search CV	100.00% ± 0.00%
500	RF	50	grid search CV	99.99% ± 0.03%
500	KNN	50	grid search CV	100.00% ± 0.00%
500	XGB	50	grid search CV	99.96% ± 0.07%
500	NB	50	grid search CV	100.00% ± 0.00%
Note: RF: random forest; KNN: K-nearest neighbors; XGBoost: extreme gradient boosting; NB: naive bayes; SVM: support vector machine; nSNP: number of SNPs; nIND; number of individuals per family.
