# Supplementary material for: Machine Learning-Based Accurate Full-Sib Family Assignment in Sturgeon Using Whole-Genome Sequencing Data
Source: Int J Mol Sci. 2026 May 14;27(10):4359. doi: 10.3390/ijms27104359 (PMC13206920; doi:10.3390/ijms27104359)
Supplement: Supplementary file 1 [file ijms-27-04359-s001.zip › Supplementary table 3.xlsx]

## Sheet: Sup. Table 3
SupplementaryTable 3. Impact of sire number on accuracy
nSNP	Model	nSIRE	Accuracy
10000	KNN	5	98.73% ± 0.65%
1000	KNN	5	98.74% ± 0.47%
200	KNN	5	96.08% ± 1.18%
500	KNN	5	98.20% ± 0.55%
10000	KNN	10	99.81% ± 0.10%
1000	KNN	10	99.69% ± 0.17%
200	KNN	10	98.85% ± 0.44%
500	KNN	10	99.67% ± 0.32%
10000	KNN	20	99.94% ± 0.11%
1000	KNN	20	99.91% ± 0.13%
200	KNN	20	99.75% ± 0.21%
500	KNN	20	99.95% ± 0.07%
10000	KNN	30	99.93% ± 0.09%
1000	KNN	30	99.97% ± 0.07%
200	KNN	30	99.92% ± 0.09%
500	KNN	30	99.98% ± 0.04%
10000	KNN	40	99.96% ± 0.08%
1000	KNN	40	99.99% ± 0.03%
200	KNN	40	99.93% ± 0.11%
500	KNN	40	99.98% ± 0.04%
10000	KNN	50	99.99% ± 0.03%
1000	KNN	50	99.99% ± 0.03%
200	KNN	50	99.96% ± 0.08%
500	KNN	50	99.99% ± 0.03%
10000	NB	5	100.00% ± 0.00%
1000	NB	5	99.99% ± 0.03%
200	NB	5	99.94% ± 0.07%
500	NB	5	100.00% ± 0.00%
10000	NB	10	100.00% ± 0.00%
1000	NB	10	100.00% ± 0.00%
200	NB	10	99.99% ± 0.03%
500	NB	10	100.00% ± 0.00%
10000	NB	20	100.00% ± 0.00%
1000	NB	20	100.00% ± 0.00%
200	NB	20	100.00% ± 0.00%
500	NB	20	100.00% ± 0.00%
10000	NB	30	100.00% ± 0.00%
1000	NB	30	100.00% ± 0.00%
200	NB	30	100.00% ± 0.00%
500	NB	30	100.00% ± 0.00%
10000	NB	40	100.00% ± 0.00%
1000	NB	40	100.00% ± 0.00%
200	NB	40	100.00% ± 0.00%
500	NB	40	100.00% ± 0.00%
10000	NB	50	100.00% ± 0.00%
1000	NB	50	100.00% ± 0.00%
200	NB	50	100.00% ± 0.00%
500	NB	50	100.00% ± 0.00%
10000	RF	5	99.96% ± 0.07%
1000	RF	5	99.85% ± 0.20%
200	RF	5	99.01% ± 0.38%
500	RF	5	99.69% ± 0.29%
10000	RF	10	99.99% ± 0.03%
1000	RF	10	99.90% ± 0.12%
200	RF	10	99.56% ± 0.24%
500	RF	10	99.89% ± 0.19%
10000	RF	20	99.99% ± 0.03%
1000	RF	20	99.98% ± 0.04%
200	RF	20	99.90% ± 0.09%
500	RF	20	99.97% ± 0.07%
10000	RF	30	99.99% ± 0.03%
1000	RF	30	100.00% ± 0.00%
200	RF	30	99.94% ± 0.10%
500	RF	30	100.00% ± 0.00%
10000	RF	40	99.99% ± 0.03%
1000	RF	40	99.99% ± 0.03%
200	RF	40	99.93% ± 0.13%
500	RF	40	100.00% ± 0.00%
10000	RF	50	100.00% ± 0.00%
1000	RF	50	100.00% ± 0.00%
200	RF	50	99.98% ± 0.04%
500	RF	50	100.00% ± 0.00%
10000	SVM	5	99.03% ± 0.40%
1000	SVM	5	99.12% ± 0.46%
200	SVM	5	98.33% ± 0.48%
500	SVM	5	99.17% ± 0.38%
10000	SVM	10	99.83% ± 0.16%
1000	SVM	10	99.89% ± 0.12%
200	SVM	10	99.50% ± 0.34%
500	SVM	10	99.80% ± 0.20%
10000	SVM	20	99.89% ± 0.14%
1000	SVM	20	99.91% ± 0.14%
200	SVM	20	99.94% ± 0.11%
500	SVM	20	99.95% ± 0.07%
10000	SVM	30	99.96% ± 0.05%
1000	SVM	30	99.98% ± 0.04%
200	SVM	30	99.95% ± 0.07%
500	SVM	30	99.99% ± 0.03%
10000	SVM	40	99.96% ± 0.10%
1000	SVM	40	99.99% ± 0.03%
200	SVM	40	99.97% ± 0.07%
500	SVM	40	100.00% ± 0.00%
10000	SVM	50	100.00% ± 0.00%
1000	SVM	50	100.00% ± 0.00%
200	SVM	50	99.99% ± 0.03%
500	SVM	50	100.00% ± 0.00%
10000	XGB	5	99.37% ± 0.35%
1000	XGB	5	98.86% ± 0.29%
200	XGB	5	96.02% ± 0.58%
500	XGB	5	98.03% ± 0.72%
10000	XGB	10	99.42% ± 0.40%
1000	XGB	10	99.22% ± 0.39%
200	XGB	10	97.49% ± 1.18%
500	XGB	10	99.24% ± 0.29%
10000	XGB	20	99.85% ± 0.23%
1000	XGB	20	99.72% ± 0.19%
200	XGB	20	98.91% ± 0.73%
500	XGB	20	99.41% ± 0.45%
10000	XGB	30	99.82% ± 0.25%
1000	XGB	30	99.81% ± 0.21%
200	XGB	30	99.04% ± 0.49%
500	XGB	30	99.60% ± 0.41%
10000	XGB	40	99.95% ± 0.16%
1000	XGB	40	99.74% ± 0.21%
200	XGB	40	98.91% ± 0.46%
500	XGB	40	99.75% ± 0.16%
10000	XGB	50	99.88% ± 0.15%
1000	XGB	50	99.73% ± 0.23%
200	XGB	50	99.24% ± 0.44%
500	XGB	50	99.82% ± 0.18%
Note: RF: random forest; KNN: K-nearest neighbors; XGBoost: extreme gradient boosting; NB: naive bayes; SVM: support vector machine; nSNP: number of SNPs; nSIRE: number of sires.
