# Supplementary material for: Machine Learning-Based Accurate Full-Sib Family Assignment in Sturgeon Using Whole-Genome Sequencing Data
Source: Int J Mol Sci. 2026 May 14;27(10):4359. doi: 10.3390/ijms27104359 (PMC13206920; doi:10.3390/ijms27104359)
Supplement: Supplementary file 1 [file ijms-27-04359-s001.zip › Supplementary table 4.xlsx]

## Sheet: Sup. Table 4
Supplementary Table 4. Impact of dam number on accuracy
nSNP	Model	nDAM	Accuracy
200	SVM	50	100.00% ± 0.00%
200	RF	50	100.00% ± 0.00%
200	KNN	50	100.00% ± 0.00%
200	NB	50	100.00% ± 0.00%
200	XGB	50	99.44% ± 0.36%
500	SVM	50	100.00% ± 0.00%
500	RF	50	100.00% ± 0.00%
500	KNN	50	100.00% ± 0.00%
500	NB	50	100.00% ± 0.00%
500	XGB	50	99.66% ± 0.25%
1000	SVM	50	100.00% ± 0.00%
1000	RF	50	100.00% ± 0.00%
1000	KNN	50	100.00% ± 0.00%
1000	NB	50	100.00% ± 0.00%
1000	XGB	50	99.92% ± 0.19%
10000	SVM	50	100.00% ± 0.00%
10000	RF	50	100.00% ± 0.00%
10000	KNN	50	100.00% ± 0.00%
10000	NB	50	100.00% ± 0.00%
10000	XGB	50	99.82% ± 0.22%
200	SVM	60	100.00% ± 0.00%
200	RF	60	99.98% ± 0.05%
200	KNN	60	100.00% ± 0.00%
200	NB	60	100.00% ± 0.00%
200	XGB	60	99.45% ± 0.37%
500	SVM	60	100.00% ± 0.00%
500	RF	60	99.98% ± 0.05%
500	KNN	60	99.97% ± 0.11%
500	NB	60	99.98% ± 0.05%
500	XGB	60	99.77% ± 0.26%
1000	SVM	60	100.00% ± 0.00%
1000	RF	60	100.00% ± 0.00%
1000	KNN	60	100.00% ± 0.00%
1000	NB	60	100.00% ± 0.00%
1000	XGB	60	99.65% ± 0.36%
10000	SVM	60	100.00% ± 0.00%
10000	RF	60	100.00% ± 0.00%
10000	KNN	60	99.98% ± 0.05%
10000	NB	60	100.00% ± 0.00%
10000	XGB	60	99.92% ± 0.26%
200	SVM	70	99.97% ± 0.06%
200	RF	70	99.99% ± 0.05%
200	KNN	70	99.96% ± 0.07%
200	NB	70	100.00% ± 0.00%
200	XGB	70	98.90% ± 0.56%
500	SVM	70	99.99% ± 0.05%
500	RF	70	99.99% ± 0.05%
500	KNN	70	99.96% ± 0.10%
500	NB	70	100.00% ± 0.00%
500	XGB	70	99.84% ± 0.18%
1000	SVM	70	100.00% ± 0.00%
1000	RF	70	100.00% ± 0.00%
1000	KNN	70	100.00% ± 0.00%
1000	NB	70	100.00% ± 0.00%
1000	XGB	70	99.73% ± 0.31%
10000	SVM	70	100.00% ± 0.00%
10000	RF	70	100.00% ± 0.00%
10000	KNN	70	100.00% ± 0.00%
10000	NB	70	100.00% ± 0.00%
10000	XGB	70	99.80% ± 0.26%
200	SVM	80	99.95% ± 0.09%
200	RF	80	99.89% ± 0.15%
200	KNN	80	99.90% ± 0.11%
200	NB	80	100.00% ± 0.00%
200	XGB	80	98.92% ± 0.46%
500	SVM	80	100.00% ± 0.00%
500	RF	80	100.00% ± 0.00%
500	KNN	80	100.00% ± 0.00%
500	NB	80	100.00% ± 0.00%
500	XGB	80	99.59% ± 0.43%
1000	SVM	80	100.00% ± 0.00%
1000	RF	80	99.98% ± 0.08%
1000	KNN	80	99.98% ± 0.05%
1000	NB	80	100.00% ± 0.00%
1000	XGB	80	99.60% ± 0.42%
10000	SVM	80	100.00% ± 0.00%
10000	RF	80	100.00% ± 0.00%
10000	KNN	80	99.99% ± 0.04%
10000	NB	80	100.00% ± 0.00%
10000	XGB	80	99.83% ± 0.24%
200	SVM	90	99.99% ± 0.04%
200	RF	90	99.99% ± 0.04%
200	KNN	90	100.00% ± 0.00%
200	NB	90	100.00% ± 0.00%
200	XGB	90	98.82% ± 0.63%
500	SVM	90	99.94% ± 0.09%
500	RF	90	100.00% ± 0.00%
500	KNN	90	99.94% ± 0.09%
500	NB	90	100.00% ± 0.00%
500	XGB	90	99.74% ± 0.25%
1000	SVM	90	100.00% ± 0.00%
1000	RF	90	100.00% ± 0.00%
1000	KNN	90	99.99% ± 0.04%
1000	NB	90	100.00% ± 0.00%
1000	XGB	90	99.89% ± 0.17%
10000	SVM	90	100.00% ± 0.00%
10000	RF	90	100.00% ± 0.00%
10000	KNN	90	99.99% ± 0.04%
10000	NB	90	100.00% ± 0.00%
10000	XGB	90	99.94% ± 0.12%
10000	RF	100	100.00% ± 0.00%
10000	KNN	100	99.99% ± 0.03%
10000	NB	100	100.00% ± 0.00%
10000	SVM	100	100.00% ± 0.00%
10000	XGB	100	99.88% ± 0.15%
1000	RF	100	100.00% ± 0.00%
1000	KNN	100	99.99% ± 0.03%
1000	NB	100	100.00% ± 0.00%
1000	SVM	100	100.00% ± 0.00%
1000	XGB	100	99.73% ± 0.23%
200	NB	100	100.00% ± 0.00%
200	KNN	100	99.96% ± 0.08%
200	RF	100	99.98% ± 0.04%
200	SVM	100	99.99% ± 0.03%
200	XGB	100	99.24% ± 0.44%
500	NB	100	100.00% ± 0.00%
500	KNN	100	99.99% ± 0.03%
500	RF	100	100.00% ± 0.00%
500	SVM	100	100.00% ± 0.00%
500	XGB	100	99.82% ± 0.18%
200	SVM	150	99.94% ± 0.15%
200	RF	150	99.91% ± 0.09%
200	KNN	150	99.90% ± 0.15%
200	NB	150	99.99% ± 0.02%
200	XGB	150	99.05% ± 0.35%
500	SVM	150	100.00% ± 0.00%
500	RF	150	99.99% ± 0.02%
500	KNN	150	99.99% ± 0.02%
500	NB	150	100.00% ± 0.00%
500	XGB	150	99.44% ± 0.25%
1000	SVM	150	100.00% ± 0.00%
1000	RF	150	100.00% ± 0.00%
1000	KNN	150	99.98% ± 0.04%
1000	NB	150	100.00% ± 0.00%
1000	XGB	150	99.77% ± 0.16%
10000	SVM	150	99.99% ± 0.02%
10000	RF	150	100.00% ± 0.00%
10000	KNN	150	99.99% ± 0.02%
10000	NB	150	100.00% ± 0.00%
10000	XGB	150	99.89% ± 0.17%
200	SVM	200	99.90% ± 0.09%
200	RF	200	99.94% ± 0.08%
200	KNN	200	99.95% ± 0.06%
200	NB	200	99.99% ± 0.02%
200	XGB	200	98.95% ± 0.14%
500	SVM	200	100.00% ± 0.02%
500	RF	200	99.99% ± 0.02%
500	KNN	200	99.99% ± 0.03%
500	NB	200	100.00% ± 0.00%
500	XGB	200	99.69% ± 0.27%
1000	SVM	200	99.98% ± 0.05%
1000	RF	200	100.00% ± 0.02%
1000	KNN	200	99.98% ± 0.03%
1000	NB	200	100.00% ± 0.00%
1000	XGB	200	99.82% ± 0.19%
10000	SVM	200	99.98% ± 0.03%
10000	RF	200	100.00% ± 0.00%
10000	KNN	200	99.99% ± 0.02%
10000	NB	200	100.00% ± 0.00%
10000	XGB	200	99.95% ± 0.06%
200	SVM	300	99.93% ± 0.06%
200	RF	300	99.87% ± 0.06%
200	KNN	300	99.87% ± 0.05%
200	NB	300	100.00% ± 0.00%
200	XGB	300	98.75% ± 0.27%
500	SVM	300	99.92% ± 0.07%
500	RF	300	99.95% ± 0.04%
500	KNN	300	99.92% ± 0.07%
500	NB	300	100.00% ± 0.00%
500	XGB	300	99.58% ± 0.15%
1000	SVM	300	99.98% ± 0.03%
1000	RF	300	99.97% ± 0.03%
1000	KNN	300	99.97% ± 0.04%
1000	NB	300	100.00% ± 0.00%
1000	XGB	300	99.85% ± 0.09%
10000	SVM	300	99.95% ± 0.05%
10000	RF	300	99.98% ± 0.03%
10000	KNN	300	99.95% ± 0.05%
10000	NB	300	100.00% ± 0.00%
10000	XGB	300	99.94% ± 0.07%
200	SVM	500	99.86% ± 0.06%
200	RF	500	99.64% ± 0.08%
200	KNN	500	99.85% ± 0.06%
200	NB	500	100.00% ± 0.01%
200	XGB	500	98.68% ± 0.27%
500	SVM	500	99.93% ± 0.03%
500	RF	500	99.93% ± 0.04%
500	KNN	500	99.95% ± 0.02%
500	NB	500	100.00% ± 0.00%
500	XGB	500	99.64% ± 0.10%
1000	SVM	500	99.95% ± 0.06%
1000	RF	500	99.95% ± 0.03%
1000	KNN	500	99.95% ± 0.04%
1000	NB	500	100.00% ± 0.00%
1000	XGB	500	99.78% ± 0.11%
10000	SVM	500	99.93% ± 0.05%
10000	RF	500	99.98% ± 0.03%
10000	KNN	500	99.97% ± 0.03%
10000	NB	500	100.00% ± 0.00%
10000	XGB	500	99.92% ± 0.04%
Note: RF: random forest; KNN: K-nearest neighbors; XGBoost: extreme gradient boosting; NB: naive bayes; SVM: support vector machine; nSNP: number of SNPs; nDAM: number of dam.
