# Supplementary material for: Machine Learning-Based Accurate Full-Sib Family Assignment in Sturgeon Using Whole-Genome Sequencing Data
Source: Int J Mol Sci. 2026 May 14;27(10):4359. doi: 10.3390/ijms27104359 (PMC13206920; doi:10.3390/ijms27104359)
Supplement: Supplementary file 1 [file ijms-27-04359-s001.zip › Supplementary table 5.xlsx]

## Sheet: Sup. Table 5
Supplementary Table 5. Training time under different individual sizes
nSNP	Model	nIND	Traintime(s)
10000	RF	3	0.5830 ± 0.0245
10000	KNN	3	1.0940 ± 0.0299
10000	NB	3	26.3560 ± 0.8111
10000	SVM	3	6.0890 ± 0.0256
10000	XGB	3	32.6430 ± 0.3726
1000	RF	3	0.5120 ± 0.0114
1000	KNN	3	0.3020 ± 0.0418
1000	NB	3	1.6220 ± 0.0235
1000	SVM	3	0.7930 ± 0.0067
1000	XGB	3	4.2340 ± 0.0990
200	NB	3	0.1760 ± 0.0395
200	KNN	3	0.1700 ± 0.0323
200	RF	3	0.4670 ± 0.0460
200	SVM	3	0.4980 ± 0.0668
200	XGB	3	2.0350 ± 0.3062
500	NB	3	0.4330 ± 0.1464
500	KNN	3	0.1930 ± 0.0216
500	RF	3	0.4840 ± 0.0217
500	SVM	3	0.6810 ± 0.1652
500	XGB	3	2.8320 ± 0.4348
10000	RF	4	0.5900 ± 0.0200
10000	KNN	4	1.2380 ± 0.0505
10000	NB	4	26.5540 ± 0.6979
10000	SVM	4	6.2780 ± 0.0927
10000	XGB	4	40.7320 ± 0.4668
1000	RF	4	0.4700 ± 0.0279
1000	KNN	4	0.3130 ± 0.0380
1000	NB	4	1.6350 ± 0.0306
1000	SVM	4	0.8870 ± 0.0095
1000	XGB	4	5.5780 ± 0.1052
200	NB	4	0.1780 ± 0.0282
200	KNN	4	0.1680 ± 0.0132
200	RF	4	0.4280 ± 0.0648
200	SVM	4	0.5920 ± 0.0760
200	XGB	4	2.5190 ± 0.3956
500	NB	4	0.3500 ± 0.1089
500	KNN	4	0.1950 ± 0.0255
500	RF	4	0.4510 ± 0.0441
500	SVM	4	0.6660 ± 0.1052
500	XGB	4	3.4700 ± 0.4789
10000	RF	5	0.5890 ± 0.0179
10000	KNN	5	1.3540 ± 0.0580
10000	NB	5	26.8670 ± 0.4559
10000	SVM	5	6.7470 ± 0.0683
10000	XGB	5	51.2700 ± 0.6404
1000	RF	5	0.4500 ± 0.0271
1000	KNN	5	0.3760 ± 0.0479
1000	NB	5	1.6260 ± 0.0324
1000	SVM	5	0.9720 ± 0.0063
1000	XGB	5	6.7520 ± 0.1192
200	NB	5	0.1860 ± 0.0406
200	KNN	5	0.1920 ± 0.0249
200	RF	5	0.4440 ± 0.0595
200	SVM	5	0.7030 ± 0.0888
200	XGB	5	2.8040 ± 0.3721
500	NB	5	0.3620 ± 0.0848
500	KNN	5	0.2110 ± 0.0412
500	RF	5	0.4540 ± 0.0353
500	SVM	5	0.8180 ± 0.1633
500	XGB	5	4.3270 ± 0.7465
10000	RF	6	0.6440 ± 0.0151
10000	KNN	6	1.5070 ± 0.0932
10000	NB	6	27.0260 ± 0.5809
10000	SVM	6	7.0770 ± 0.1587
10000	XGB	6	61.5750 ± 0.4884
1000	RF	6	0.5310 ± 0.0277
1000	KNN	6	0.4010 ± 0.0367
1000	NB	6	1.6500 ± 0.0353
1000	SVM	6	1.0690 ± 0.0137
1000	XGB	6	7.9180 ± 0.1179
200	NB	6	0.1580 ± 0.0270
200	KNN	6	0.2050 ± 0.0251
200	RF	6	0.4850 ± 0.0564
200	SVM	6	0.7530 ± 0.1275
200	XGB	6	3.1250 ± 0.3133
500	NB	6	0.3490 ± 0.0567
500	KNN	6	0.2240 ± 0.0398
500	RF	6	0.4910 ± 0.0578
500	SVM	6	0.8820 ± 0.1629
500	XGB	6	4.6330 ± 0.6789
10000	RF	8	0.6740 ± 0.0171
10000	KNN	8	1.5470 ± 0.0406
10000	NB	8	28.6480 ± 4.1942
10000	SVM	8	7.8640 ± 0.4100
10000	XGB	8	82.4370 ± 0.8710
1000	RF	8	0.5120 ± 0.0249
1000	KNN	8	0.4020 ± 0.0286
1000	NB	8	1.6120 ± 0.1149
1000	SVM	8	1.2530 ± 0.0211
1000	XGB	8	10.3910 ± 0.3836
200	NB	8	0.1560 ± 0.0227
200	KNN	8	0.2130 ± 0.0371
200	RF	8	0.4990 ± 0.0520
200	SVM	8	0.9970 ± 0.1562
200	XGB	8	3.4720 ± 0.5782
500	NB	8	0.3270 ± 0.0696
500	KNN	8	0.2670 ± 0.0633
500	RF	8	0.4960 ± 0.0406
500	SVM	8	1.0000 ± 0.0978
500	XGB	8	5.6660 ± 0.4509
10000	RF	10	0.6870 ± 0.0211
10000	KNN	10	1.6250 ± 0.0675
10000	NB	10	27.4080 ± 1.5639
10000	SVM	10	8.4040 ± 0.5227
10000	XGB	10	103.1330 ± 1.4633
1000	RF	10	0.4910 ± 0.0191
1000	KNN	10	0.3760 ± 0.0427
1000	NB	10	1.6620 ± 0.0253
1000	SVM	10	1.3920 ± 0.0140
1000	XGB	10	12.5690 ± 0.2330
200	NB	10	0.1400 ± 0.0211
200	KNN	10	0.1940 ± 0.0190
200	RF	10	0.4980 ± 0.0520
200	SVM	10	1.1280 ± 0.2168
200	XGB	10	3.8990 ± 0.7478
500	NB	10	0.3640 ± 0.0937
500	KNN	10	0.2770 ± 0.0450
500	RF	10	0.4870 ± 0.0271
500	SVM	10	1.2880 ± 0.2289
500	XGB	10	7.4710 ± 1.8121
10000	RF	15	0.7300 ± 0.0254
10000	KNN	15	2.2690 ± 0.0662
10000	NB	15	27.4510 ± 0.2924
10000	SVM	15	11.2390 ± 0.1793
10000	XGB	15	154.2910 ± 7.1233
1000	RF	15	0.4980 ± 0.0162
1000	KNN	15	0.4940 ± 0.0207
1000	NB	15	0.6030 ± 0.0359
1000	SVM	15	1.9000 ± 0.0682
1000	XGB	15	18.4950 ± 0.5474
200	NB	15	0.1570 ± 0.0392
200	KNN	15	0.2460 ± 0.0324
200	RF	15	0.5060 ± 0.0184
200	SVM	15	1.7020 ± 0.3471
200	XGB	15	5.1370 ± 0.6852
500	NB	15	0.4130 ± 0.1522
500	KNN	15	0.3380 ± 0.0432
500	RF	15	0.4560 ± 0.0337
500	SVM	15	1.8340 ± 0.4297
500	XGB	15	10.6830 ± 1.5767
10000	RF	20	0.7410 ± 0.0152
10000	KNN	20	2.5980 ± 0.1173
10000	NB	20	28.5230 ± 3.6963
10000	SVM	20	13.1550 ± 0.1906
10000	XGB	20	202.7090 ± 3.2791
1000	RF	20	0.5160 ± 0.0151
1000	KNN	20	0.4830 ± 0.0149
1000	NB	20	0.6270 ± 0.0258
1000	SVM	20	2.3540 ± 0.0237
1000	XGB	20	24.1550 ± 0.8184
200	NB	20	0.1780 ± 0.0244
200	KNN	20	0.3170 ± 0.0602
200	RF	20	0.4770 ± 0.0437
200	SVM	20	2.6580 ± 0.4636
200	XGB	20	7.0310 ± 0.9277
500	NB	20	0.3510 ± 0.0630
500	KNN	20	0.4280 ± 0.0661
500	RF	20	0.4720 ± 0.0257
500	SVM	20	2.2720 ± 0.4131
500	XGB	20	13.6200 ± 1.7412
10000	RF	30	0.8430 ± 0.0298
10000	KNN	30	3.7010 ± 0.1721
10000	NB	30	28.4530 ± 2.7047
10000	SVM	30	17.7080 ± 1.9080
10000	XGB	30	308.0180 ± 5.1689
1000	RF	30	0.5490 ± 0.0160
1000	KNN	30	0.6620 ± 0.0244
1000	NB	30	0.6460 ± 0.0521
1000	SVM	30	3.2520 ± 0.1339
1000	XGB	30	36.2650 ± 0.7635
200	NB	30	0.1680 ± 0.0244
200	KNN	30	0.3850 ± 0.0747
200	RF	30	0.5130 ± 0.0631
200	SVM	30	3.5260 ± 0.6655
200	XGB	30	10.6370 ± 1.5179
500	NB	30	0.3700 ± 0.0946
500	KNN	30	0.5320 ± 0.0887
500	RF	30	0.5030 ± 0.0258
500	SVM	30	3.1810 ± 0.6588
500	XGB	30	19.7340 ± 2.9959
10000	RF	40	0.9600 ± 0.0176
10000	KNN	40	5.2740 ± 0.3486
10000	NB	40	28.3650 ± 0.6221
10000	SVM	40	21.0280 ± 0.3532
10000	XGB	40	413.7700 ± 6.5794
1000	RF	40	0.5860 ± 0.0190
1000	KNN	40	0.8030 ± 0.0337
1000	NB	40	0.6510 ± 0.0357
1000	SVM	40	4.1720 ± 0.0459
1000	XGB	40	47.6790 ± 0.9993
200	NB	40	0.1760 ± 0.0465
200	KNN	40	0.4470 ± 0.0733
200	RF	40	0.5100 ± 0.0205
200	SVM	40	4.9700 ± 1.1353
200	XGB	40	12.9830 ± 1.6854
500	NB	40	0.3760 ± 0.1020
500	KNN	40	0.6720 ± 0.1251
500	RF	40	0.5430 ± 0.0347
500	SVM	40	4.1760 ± 0.8935
500	XGB	40	25.7020 ± 2.5651
10000	RF	50	1.0440 ± 0.0276
10000	KNN	50	7.9980 ± 0.6373
10000	NB	50	28.0770 ± 2.6423
10000	SVM	50	25.1270 ± 0.5850
10000	XGB	50	512.4310 ± 9.0959
1000	RF	50	0.5910 ± 0.0318
1000	KNN	50	0.9630 ± 0.0340
1000	NB	50	0.6810 ± 0.0307
1000	SVM	50	5.1300 ± 0.0471
1000	XGB	50	60.9390 ± 1.6259
200	NB	50	0.1700 ± 0.0216
200	KNN	50	0.5690 ± 0.1154
200	RF	50	0.5530 ± 0.0721
200	SVM	50	6.0090 ± 1.2757
200	XGB	50	16.2190 ± 1.7287
500	NB	50	0.3830 ± 0.0657
500	KNN	50	0.7380 ± 0.1258
500	RF	50	0.5490 ± 0.0325
500	SVM	50	5.6200 ± 1.0368
500	XGB	50	33.0730 ± 4.2031
Note: RF: random forest; KNN: K-nearest neighbors; XGBoost: extreme gradient boosting; NB: naive bayes; SVM: support vector machine; nSNP: number of SNPs; nIND; number of individuals per family.
