# Supplementary material for: Machine Learning-Based Accurate Full-Sib Family Assignment in Sturgeon Using Whole-Genome Sequencing Data
Source: Int J Mol Sci. 2026 May 14;27(10):4359. doi: 10.3390/ijms27104359 (PMC13206920; doi:10.3390/ijms27104359)
Supplement: Supplementary file 1 [file ijms-27-04359-s001.zip › Supplementary table 6.xlsx]

## Sheet: Sup. Table 6
Supplementary Table 6. Full-sib family assignment accuracy across training set size
Model	nIND	Accuracy
KNN	3	98.79% ± 1.34%
NB	3	99.79% ± 0.27%
RF	3	76.53% ± 2.93%
SVM	3	99.84% ± 0.26%
XGB	3	46.16% ± 2.48%
KNN	4	99.79% ± 0.27%
NB	4	99.89% ± 0.22%
RF	4	89.69% ± 2.17%
SVM	4	99.89% ± 0.22%
XGB	4	51.74% ± 4.14%
KNN	5	99.63% ± 0.26%
NB	5	99.84% ± 0.26%
RF	5	94.11% ± 1.98%
SVM	5	99.89% ± 0.22%
XGB	5	72.63% ± 7.53%
KNN	6	99.52% ± 0.17%
NB	6	99.79% ± 0.27%
RF	6	98.26% ± 0.96%
SVM	6	99.84% ± 0.26%
XGB	6	88.31% ± 3.23%
KNN	8	99.58% ± 0.22%
NB	8	99.89% ± 0.22%
RF	8	99.16% ± 0.37%
SVM	8	99.73% ± 0.28%
XGB	8	94.53% ± 2.65%
KNN	10	99.52% ± 0.17%
NB	10	99.89% ± 0.22%
RF	10	99.73% ± 0.28%
SVM	10	99.79% ± 0.27%
XGB	10	96.00% ± 2.00%
KNN	12	99.52% ± 0.17%
NB	12	99.89% ± 0.22%
RF	12	99.73% ± 0.28%
SVM	12	99.79% ± 0.27%
XGB	12	97.37% ± 1.34%
KNN	15	99.58% ± 0.22%
NB	15	99.95% ± 0.17%
RF	15	99.63% ± 0.26%
SVM	15	99.84% ± 0.26%
XGB	15	97.95% ± 1.04%
Note: RF: random forest; KNN: K-nearest neighbors; XGBoost: extreme gradient boosting; NB: naive bayes; SVM: support vector machine; nIND; number of individuals per family.
